# Supplementary material for: Comparison of Odor Mitigation in Squid Cartilage Fermented by Saccharomyces cerevisiae and Lactobacillus plantarum
Source: Foods. 2025 Sep 6;14(17):3117. doi: 10.3390/foods14173117 (PMC12428700; doi:10.3390/foods14173117)
Supplement: Supplementary file 1 [file foods-14-03117-s001.zip]

Archive with 1 entries (1 files):
- foods-3811091-supplementary.pdf
